# Supplementary material for: Comparison of medication adherence between type 2 diabetes mellitus patients who pay for their medications and those who receive it free: a rural Asian experience
Source: J Health Popul Nutr. 2019 Jan 24;38:4. doi: 10.1186/s41043-019-0161-9 (PMC6346564; doi:10.1186/s41043-019-0161-9)
Supplement: Supplementary file 1 — Medication adherence among patients with type 2 diabetes mellitus of Anuradhapura, Sri Lanka, 2017. This provides the results of the entire study with data for each institution. (XLS 153 kb) [file 41043_2019_161_MOESM1_ESM.xls]

## Sheet: SPC
																									Adherence Scale					Causes of Non-Adherence																Community Support
Study I.D	Gender	Age	Religion	Y.O.R @A	D.S.Division	Profession	Income (Rs)	Educational level	Do you live alone?	Disability 1	Duration (Months)	Disability 2	Duration (Months)	Chronic Disease 1	Duration (Months)	Chronic Disease 2	Duration (Months)	Chronic Disease 3	Duration (Months)	Chronic Disease 4	Duration (Months)	Marital Status	Drug types/Day/Mn	Duration of T2DM	A1	A2	A3	A4	Total Score	B1	B2	B3	B4	B5	B6	B7	B8	B9	B10	B11	B12	B13	B14	B15	B16	C1	C2	Score
1	Female	58	Buddhist	58	Mihintale	Services and Sales workers	20000	Grade 9-11	No	N/A	N/A	N/A	N/A	N/A	N/A	Hypertension	24	N/A	N/A	N/A	N/A	Never Married	3	36	0	0	1	1	2	0	0	3	0	0	0	0	0	0	0	0	0	0	0	0	0	0	0	0
2	Male	62	Buddhist	9	Mihintale	Occupations None, Unidentifiable	25000	GCE A/L and above	No	visual impairment	180	N/A	N/A	Hyperlipidaemia	120	Hypertension	120	N/A	N/A	N/A	N/A	Married Registered	4	120	1	1	1	1	4	0	0	0	0	0	0	0	0	0	0	0	0	0	0	0	0	3	3	6
3	Male	65	Buddhist	65	Medawachchiya	Elementary occupations	50000	Grade 9-11	No	N/A	N/A	N/A	N/A	Hyperlipidaemia	18	Hypertension	48	N/A	N/A	C.K.D	3	Married Registered	4	180	1	1	1	1	4	0	0	0	0	0	0	0	0	0	0	0	0	0	0	0	0	3	2	5
4	Male	56	Buddhist	16	Nuwaragampalatha central	Clerks and Clerical support workers	24912	Grade 9-11	No	N/A	N/A	N/A	N/A	N/A	N/A	N/A	N/A	N/A	N/A	N/A	N/A	Married Registered	3	60	0	1	1	1	3	2	0	3	0	0	0	0	0	0	0	0	0	0	0	0	0	3	3	6
5	Male	48	Buddhist	48	Rambewa	Clerks and Clerical support workers	40000	GCE A/L and above	No	visual impairment	6	N/A	N/A	Hyperlipidaemia	3	N/A	N/A	N/A	N/A	N/A	N/A	Married Registered	8	12	0	1	1	1	3	3	3	3	3	2	0	0	0	2	0	3	2	2	0	0	0	0	0	0
6	Male	65	Buddhist	40	Nuwaragampalatha East	Occupations None, Unidentifiable	25000	GCE A/L and above	No	visual impairment	240	N/A	N/A	N/A	N/A	Hypertension	36	N/A	N/A	N/A	N/A	Married Registered	3	12	1	1	1	1	4	0	0	0	0	0	0	0	0	0	0	0	0	0	0	0	0	3	3	6
7	Male	58	Buddhist	20	Nuwaragampalatha East	Professionals	150000	GCE A/L and above	No	N/A	N/A	N/A	N/A	N/A	N/A	N/A	N/A	N/A	N/A	Asthma	240	Married Registered	7	240	0	1	1	1	3	0	0	2	1	0	0	0	0	0	0	0	0	0	0	0	0	3	1	4
8	Male	44	Islam	44	Nuwaragampalatha East	Elementary occupations	40000	GCE A/L and above	No	visual impairment	96	N/A	N/A	Hyperlipidaemia	10	Hypertension	10	N/A	N/A	N/A	N/A	Married Registered	4	10	0	0	1	1	2	1	0	1	2	1	0	0	1	0	0	0	0	0	1	1	0	2	3	5
9	Male	45	Buddhist	45	Rambewa	Armed Forces Occupations	45000	Grade 9-11	No	N/A	N/A	N/A	N/A	N/A	N/A	N/A	N/A	N/A	N/A	N/A	N/A	Married Registered	4	60	0	1	1	1	3	0	0	1	0	0	0	0	0	0	0	0	0	2	0	0	0	3	3	6
10	Male	62	Buddhist	38	Nuwaragampalatha East	Occupations None, Unidentifiable	30000	Grade 9-11	No	visual impairment	180	N/A	N/A	N/A	N/A	N/A	N/A	N/A	N/A	N/A	N/A	Married Registered	1	72	0	0	1	1	2	3	0	3	0	0	0	0	0	0	2	0	1	3	3	3	0	2	3	5
11	Female	65	Buddhist	65	Nuwaragampalatha East	Occupations None, Unidentifiable	30000	GCE A/L and above	No	N/A	N/A	N/A	N/A	N/A	N/A	N/A	N/A	N/A	N/A	N/A	N/A	Married Registered	4	48	0	1	1	1	3	1	0	1	0	0	0	0	0	0	0	0	2	0	0	0	0	3	3	6
12	Male	44	Buddhist	43	Nuwaragampalatha East	Managers, Senior Officials and Legislators	60000	GCE A/L and above	No	N/A	N/A	N/A	N/A	N/A	N/A	N/A	N/A	N/A	N/A	N/A	N/A	Married Registered	3	36	0	0	1	1	2	3	3	2	0	0	0	0	0	0	0	0	3	3	0	0	3	2	3	5
13	Female	58	Buddhist	58	Nuwaragampalatha East	Clerks and Clerical support workers	45000	Grade 9-11	No	N/A	N/A	N/A	N/A	N/A	N/A	N/A	N/A	N/A	N/A	N/A	N/A	Married Registered	5	216	0	1	1	1	3	3	0	3	0	0	0	0	0	0	0	0	1	2	0	0	0	2	2	4
14	Male	65	Buddhist	37	Kekirawa	Occupations None, Unidentifiable	20000	GCE A/L and above	No	visual impairment	180	N/A	N/A	N/A	N/A	Hypertension	60	N/A	N/A	N/A	N/A	Married Registered	4	144	0	1	1	1	3	2	0	2	0	3	0	0	0	0	0	0	0	1	0	0	0	0	0	0
15	Male	61	Buddhist	61	Nuwaragampalatha East	Services and Sales workers	30000	Grade 9-11	No	N/A	N/A	N/A	N/A	N/A	N/A	N/A	N/A	N/A	N/A	N/A	N/A	Married Registered	1	60	0	1	1	1	3	1	0	0	0	0	0	0	0	0	0	0	0	1	0	0	0	2	2	4
16	Male	45	Buddhist	17	Nuwaragampalatha East	Managers, Senior Officials and Legislators	41000	Grade 9-11	No	visual impairment	144	N/A	N/A	N/A	N/A	N/A	N/A	N/A	N/A	N/A	N/A	Married Registered	3	120	0	0	1	1	2	0	0	0	0	0	0	0	0	0	0	1	0	3	0	0	3	3	3	6
17	Male	46	Buddhist	46	Nuwaragampalatha East	Professionals	37000	GCE A/L and above	No	visual impairment	36	N/A	N/A	Hyperlipidaemia	3	N/A	N/A	N/A	N/A	N/A	N/A	Married Registered	2	18	0	1	1	1	3	0	0	0	0	0	0	0	0	0	0	0	0	2	0	0	0	3	3	6
18	Male	67	Islam	6	Nuwaragampalatha East	Occupations None, Unidentifiable	55000	GCE A/L and above	No	visual impairment	264	N/A	N/A	N/A	N/A	N/A	N/A	N/A	N/A	N/A	N/A	Married Registered	3	60	0	1	1	1	3	3	0	2	1	0	0	0	0	0	0	0	0	0	0	3	0	3	3	6
19	Female	59	Buddhist	59	Medawachchiya	Occupations None, Unidentifiable	30000	Grade 9-11	No	visual impairment	60	N/A	N/A	Hyperlipidaemia	12	Hypertension	24	N/A	N/A	N/A	N/A	Married Registered	4	156	0	0	0	1	1	0	0	2	3	3	0	0	2	0	0	1	1	0	0	1	0	2	2	4
20	Male	69	Buddhist	35	Ipalogama	Clerks and Clerical support workers	25000	GCE A/L and above	No	visual impairment	180	N/A	N/A	N/A	N/A	N/A	N/A	N/A	N/A	N/A	N/A	Married Registered	1	24	0	1	0	1	2	3	0	3	0	0	0	0	0	0	0	0	0	0	3	0	0	2	2	4
21	Male	76	Buddhist	45	Kebithigollewa	Occupations None, Unidentifiable	40000	GCE A/L and above	No	N/A	N/A	N/A	N/A	Hyperlipidaemia	120	Hypertension	120	N/A	N/A	N/A	N/A	Married Registered	5	240	0	0	1	1	2	1	1	3	0	0	0	0	0	2	0	0	0	3	0	0	0	3	2	5
22	Male	64	Hindu	64	Kekirawa	Services and Sales workers	30000	GCE A/L and above	No	visual impairment	156	N/A	N/A	Hyperlipidaemia	60	N/A	N/A	N/A	N/A	N/A	N/A	Married Registered	3	204	0	1	1	1	3	3	0	0	0	0	0	0	0	0	0	0	0	0	0	0	0	3	3	6
23	Female	57	Buddhist	57	Thalawa	Occupations None, Unidentifiable	5000	Grade 9-11	No	visual impairment	156	N/A	N/A	Hyperlipidaemia	24	N/A	N/A	N/A	N/A	N/A	N/A	Widowed	3	24	0	1	0	1	2	0	0	3	0	0	0	0	0	0	0	2	0	3	0	0	2	0	0	0
24	Female	56	Buddhist	56	Mihintale	Occupations None, Unidentifiable	5000	Grade 9-11	Yes	visual impairment	60	Hearing impairment	600	N/A	N/A	N/A	N/A	N/A	N/A	N/A	N/A	Never Married	3	7	1	1	1	1	4	0	0	0	0	0	0	0	0	0	0	0	0	0	0	0	0	0	0	0
25	Female	63	Buddhist	35	Mihintale	Occupations None, Unidentifiable	12000	Grade 9-11	No	N/A	N/A	N/A	N/A	N/A	N/A	Hypertension	72	N/A	N/A	N/A	N/A	Married Registered	5	72	0	1	1	1	3	1	0	3	0	0	0	0	0	0	0	0	0	2	0	0	0	3	3	6
26	Female	51	Buddhist	51	Nuwaragampalatha central	Occupations None, Unidentifiable	35000	Grade 9-11	No	visual impairment	36	N/A	N/A	N/A	N/A	N/A	N/A	N/A	N/A	N/A	N/A	Married Registered	2	96	0	1	1	1	3	2	0	2	0	0	0	0	0	0	0	0	0	0	0	0	0	3	3	6
27	Male	62	Buddhist	7	Nuwaragampalatha central	Services and Sales workers	25000	Grade 6 - 8	No	N/A	N/A	N/A	N/A	N/A	N/A	N/A	N/A	N/A	N/A	N/A	N/A	Married Registered	2	480	0	1	1	1	3	3	0	0	0	0	0	0	0	0	0	0	0	0	0	3	0	0	0	0
28	Female	52	Buddhist	25	Horowpothana	Occupations None, Unidentifiable	10000	Grade 9-11	No	N/A	N/A	N/A	N/A	Hyperlipidaemia	36	N/A	N/A	N/A	N/A	N/A	N/A	Married Registered	5	132	0	1	1	1	3	2	0	0	0	0	0	0	0	0	0	0	0	1	0	0	2	2	2	4
29	Female	77	Buddhist	77	Thalawa	Occupations None, Unidentifiable	25000	Grade 9-11	No	N/A	N/A	N/A	N/A	N/A	N/A	Hypertension	24	N/A	N/A	N/A	N/A	Married Registered	3	36	0	0	0	1	1	3	0	0	0	0	0	0	0	0	0	0	0	3	2	0	0	0	0	0
30	Male	53	Buddhist	53	Glenbindunuwewa	Armed Forces Occupations	90000	GCE A/L and above	No	N/A	N/A	N/A	N/A	Hyperlipidaemia	24	N/A	N/A	N/A	N/A	N/A	N/A	Married Registered	4	18	0	1	1	1	3	3	0	3	0	0	0	0	0	2	0	0	0	1	0	0	0	3	3	6
31	Female	69	Buddhist	69	Nuwaragampalatha central	Occupations None, Unidentifiable	20000	Grade 1 - 5	Yes	visual impairment	12	N/A	N/A	Hyperlipidaemia	12	N/A	N/A	N/A	N/A	N/A	N/A	Widowed	7	72	1	1	1	1	4	0	0	0	0	0	0	0	0	0	0	0	0	0	0	0	0	0	0	0
32	Female	56	Buddhist	56	Nuwaragampalatha central	Clerks and Clerical support workers	38000	Grade 9-11	Yes	visual impairment	12	N/A	N/A	Hyperlipidaemia	60	N/A	N/A	N/A	N/A	N/A	N/A	Never Married	4	60	0	0	0	1	1	2	0	3	0	0	0	0	0	0	0	2	2	0	0	0	0	2	2	4
33	Female	60	Buddhist	60	Nuwaragampalatha East	Occupations None, Unidentifiable	26000	Grade 9-11	Yes	N/A	N/A	N/A	N/A	Hyperlipidaemia	96	Hypertension	372	N/A	N/A	N/A	N/A	Widowed	4	120	0	1	1	1	3	1	0	0	0	0	0	0	0	0	0	0	0	0	0	0	0	0	0	0
34	Male	66	Buddhist	36	Thalawa	Occupations None, Unidentifiable	15000	GCE A/L and above	No	visual impairment	132	N/A	N/A	N/A	N/A	Hypertension	132	N/A	N/A	N/A	N/A	Married Registered	5	132	0	1	1	1	3	2	0	1	0	0	0	1	0	0	0	0	0	1	0	0	0	2	2	4
35	Male	55	Buddhist	30	Thirappane	Services and Sales workers	40000	GCE A/L and above	No	visual impairment	60	N/A	N/A	N/A	N/A	N/A	N/A	N/A	N/A	C.K.D	240	Married Registered	9	180	0	1	1	1	3	0	0	2	3	0	0	1	0	0	0	2	0	3	0	0	1	2	2	4
36	Male	52	Buddhist	52	Nuwaragampalatha East	Professionals	20000	Grade 6 - 8	No	N/A	N/A	N/A	N/A	Hyperlipidaemia	6	Hypertension	6	N/A	N/A	N/A	N/A	Married Registered	2	60	1	1	1	1	4	0	0	0	0	0	0	0	0	0	0	0	0	0	0	0	0	3	3	6
37	Female	56	Buddhist	18	Nuwaragampalatha central	Technical & Associate Professionals	45000	GCE A/L and above	No	N/A	N/A	N/A	N/A	N/A	N/A	Hypertension	36	N/A	N/A	N/A	N/A	Married Registered	3	18	1	1	1	1	4	0	0	0	0	0	0	0	0	0	0	0	0	0	0	0	0	1	0	1
38	Female	43	Buddhist	43	Mahawilachchiya	Elementary occupations	35000	Grade 9-11	No	visual impairment	6	N/A	N/A	N/A	N/A	N/A	N/A	N/A	N/A	N/A	N/A	Married Registered	3	12	0	1	0	1	2	3	0	3	2	3	0	0	0	0	0	2	0	1	0	0	1	1	1	2
39	Male	56	Buddhist	56	Nuwaragampalatha East	Technical & Associate Professionals	52000	GCE A/L and above	No	visual impairment	36	N/A	N/A	N/A	N/A	Hypertension	36	N/A	N/A	N/A	N/A	Married Registered	3	36	0	1	1	1	3	0	0	1	0	0	0	0	0	0	0	0	0	0	0	0	0	3	3	6
40	Male	66	Buddhist	36	Nachchaduwa	Occupations None, Unidentifiable	35000	GCE A/L and above	No	visual impairment	180	N/A	N/A	N/A	N/A	Hypertension	180	N/A	N/A	N/A	N/A	Married Registered	5	240	0	1	1	1	3	3	0	0	0	0	0	0	0	0	0	0	0	0	0	0	0	3	3	6
41	Female	53	Buddhist	53	Nuwaragampalatha central	Occupations None, Unidentifiable	38000	Grade 9-11	No	visual impairment	12	N/A	N/A	Hyperlipidaemia	36	Hypertension	36	N/A	N/A	N/A	N/A	Married Registered	7	36	0	1	1	1	3	0	0	1	0	0	0	1	0	0	0	0	0	3	0	0	0	3	3	6
42	Female	49	Islam	49	Nuwaragampalatha East	Occupations None, Unidentifiable	50000	Grade 9-11	No	visual impairment	36	N/A	N/A	Hyperlipidaemia	12	N/A	N/A	N/A	N/A	N/A	N/A	Married Registered	2	120	1	1	1	1	4	0	0	0	0	0	0	0	0	0	0	0	0	0	0	0	0	1	1	2
43	Female	67	Buddhist	25	Nuwaragampalatha central	Occupations None, Unidentifiable	20000	Grade 9-11	No	N/A	N/A	N/A	N/A	Hyperlipidaemia	36	N/A	N/A	N/A	N/A	Anaemia	3	Married Registered	4	60	0	0	0	1	1	0	0	0	0	3	0	0	0	0	0	0	0	2	2	0	0	3	3	6
44	Female	60	Buddhist	60	Kekirawa	Occupations None, Unidentifiable	28000	Grade 9-11	No	N/A	N/A	N/A	N/A	N/A	N/A	N/A	N/A	N/A	N/A	Arthritis	48	Married Registered	1	120	0	1	1	1	3	2	0	2	0	3	0	0	0	0	0	0	0	0	0	0	0	3	3	6
45	Female	61	Buddhist	61	Nuwaragampalatha central	Occupations None, Unidentifiable	20000	Grade 9-11	No	N/A	N/A	N/A	N/A	N/A	N/A	Hypertension	60	N/A	N/A	N/A	N/A	Married Registered	2	84	0	1	1	1	3	1	0	1	0	0	0	0	0	0	0	0	0	0	0	2	0	2	2	4
46	Female	71	Buddhist	50	Nuwaragampalatha East	Occupations None, Unidentifiable	25000	Grade 9-11	No	visual impairment	72	N/A	N/A	N/A	N/A	Hypertension	20	N/A	N/A	N/A	N/A	Widowed	9	24	1	1	1	1	4	0	0	0	0	0	0	0	0	0	0	0	0	0	0	0	0	2	2	4
47	Female	49	Buddhist	49	Nuwaragampalatha East	Occupations None, Unidentifiable	40000	Grade 9-11	No	N/A	N/A	N/A	N/A	Hyperlipidaemia	18	N/A	N/A	N/A	N/A	N/A	N/A	Married Registered	3	18	0	1	1	1	3	1	0	3	0	0	0	0	0	0	0	0	0	0	0	0	0	3	3	6
48	Female	49	Buddhist	10	Nochchiyagama	Occupations None, Unidentifiable	30000	Grade 9-11	No	visual impairment	144	N/A	N/A	Hyperlipidaemia	204	Hypertension	204	N/A	N/A	N/A	N/A	Not legally Separated	5	204	0	1	1	1	3	2	0	3	0	0	0	0	0	0	0	0	0	2	0	1	2	0	0	0
49	Female	71	Buddhist	41	Nuwaragampalatha East	Occupations None, Unidentifiable	50000	GCE A/L and above	No	N/A	N/A	N/A	N/A	Hyperlipidaemia	96	Hypertension	96	N/A	N/A	N/A	N/A	Married Registered	3	120	0	1	1	1	3	1	0	1	3	0	0	0	0	0	0	0	0	0	0	0	0	1	1	2
50	Female	75	Buddhist	65	Nuwaragampalatha central	Occupations None, Unidentifiable	12000	Grade 1 - 5	No	visual impairment	36	N/A	N/A	N/A	N/A	N/A	N/A	N/A	N/A	N/A	N/A	Widowed	2	360	0	1	0	1	2	1	0	2	3	0	0	0	0	0	0	0	0	0	0	0	0	3	3	6

## Sheet: THA
																							Adherence Scale					Causes of Non-Adherence																Community Support
Study I.D	Gender	Age	Religion	Y.O.R @A	D.S.Division	Profession	Income (Rs)	Educational level	Do you live alone?	Disability 1	Duration (Months)	Disability 2	Duration (Months)	Chronic Disease 1	Duration (Months)	Chronic Disease 2	Duration (Months)	Chronic Disease 3	Duration (Months)	Marital Status	Drug types/Day/Mn	Duration of T2DM	A1	A2	A3	A4	Total score	B1	B2	B3	B4	B5	B6	B7	B8	B9	B10	B11	B12	B13	B14	B15	B16	C1	C2	Score
1	Male	56	Buddhist	56	Mihintale	Clerks and Clerical support workers	45000	GCE A/L and above	No	Visual Impairment	60	N/A	N/A	N/A	N/A	N/A	N/A	N/A	N/A	Married Registered	2	120	0	1	1	1	3	2	0	0	1	0	0	0	0	0	0	0	1	2	0	0	0	3	2	5
2	Female	48	Islam	48	Nuwaragampalata East	Occupations None, Unidentifiable	10000	Grade 9 - 11	No	N/A	N/A	N/A	N/A	N/A	N/A	Hypertension	156	N/A	N/A	Married Registered	3	156	0	0	1	1	2	3	0	3	0	3	0	0	0	0	0	0	0	0	0	0	3	3	3	6
3	Female	51	Buddhist	32	Thalawa	Services and Sales workers	35000	GCE A/L and above	No	N/A	N/A	N/A	N/A	Hyperlipidaemia	12	Hypertension	5	N/A	N/A	Married Registered	4	36	1	0	1	1	3	3	1	0	0	0	0	0	0	0	0	0	0	0	0	0	0	3	3	6
4	Female	50	Islam	50	Nuwaragampalata East	Occupations None, Unidentifiable	N/A	No, formal education	No	N/A	N/A	N/A	N/A	Hyperlipidaemia	60	Hypertension	60	N/A	N/A	Married Registered	6	60	0	0	1	1	2	2	0	3	3	0	0	0	0	0	0	0	2	1	0	0	0	2	2	4
5	Female	45	Buddhist	26	Nochchiyagama	Occupations None, Unidentifiable	15000	Grade 9 - 11	No	N/A	N/A	N/A	N/A	Hyperlipidaemia	3	N/A	N/A	N/A	N/A	Not legally Separated	4	120	0	1	1	1	3	0	0	0	0	1	0	0	1	0	0	0	0	0	0	1	1	2	2	4
6	Female	51	Buddhist	51	Mahawilachchiya	Occupations None, Unidentifiable	N/A	No, formal education	Yes	Visual Impairment	36	N/A	N/A	Hyperlipidaemia	36	Hypertension	36	I.H.D	36	Widowed	10	204	0	1	1	1	3	3	0	2	0	3	0	0	0	0	0	0	0	3	0	0	0	0	0	0
7	Female	79	Buddhist	79	Glenbindunuwewa	Occupations None, Unidentifiable	N/A	Grade 1 - 5	No	Visual Impairment	60	N/A	N/A	N/A	N/A	Hypertension	24	N/A	N/A	Married Registered	8	48	1	1	1	1	4	0	0	0	0	0	0	0	0	0	0	0	0	0	0	0	0	3	3	6
8	Female	65	Buddhist	65	Nuwaragampalatha central	Occupations None, Unidentifiable	5000	Grade 9 - 11	No	Visual Impairment	420	N/A	N/A	Hyperlipidaemia	6	N/A	N/A	N/A	N/A	Married Registered	3	36	1	0	1	1	3	0	0	0	0	3	0	0	3	0	0	0	0	0	0	0	0	2	1	3
9	Male	69	Buddhist	69	Nuwaragampalata East	Occupations None, Unidentifiable	19000	Grade 9 - 11	No	Visual Impairment	288	N/A	N/A	Hyperlipidaemia	240	Hypertension	240	N/A	N/A	Married Registered	3	240	1	1	1	1	4	0	0	0	0	0	0	0	0	0	0	0	0	0	0	0	0	3	3	6
10	Male	65	Buddhist	65	Nuwaragampalatha central	Occupations None, Unidentifiable	3000	Grade 6 - 8	No	Visual Impairment	60	N/A	N/A	Hyperlipidaemia	60	Hypertension	60	C.K.D	60	Married Registered	5	12	1	1	1	1	4	0	0	0	0	0	0	0	0	0	0	0	0	0	0	0	0	2	2	4
11	Female	58	Buddhist	58	Nuwaragampalatha central	Occupations None, Unidentifiable	15000	Grade 9 - 11	No	N/A	N/A	N/A	N/A	N/A	N/A	N/A	N/A	N/A	N/A	Married Registered	4	48	0	0	0	0	0	0	0	3	0	0	0	0	0	0	0	0	0	0	0	0	0	2	1	3
12	Male	67	Buddhist	63	Glenbindunuwewa	Elementary occupations	9000	GCE A/L and above	No	N/A	N/A	N/A	N/A	N/A	N/A	N/A	N/A	N/A	N/A	Married Registered	2	36	0	1	1	1	3	1	0	1	0	0	0	0	0	0	0	0	0	0	0	0	0	3	3	6
13	Female	59	Buddhist	59	Nuwaragampalatha central	Services and Sales workers	15000	Grade 6 - 8	No	Visual Impairment	12	N/A	N/A	Hyperlipidaemia	24	Hypertension	2	N/A	N/A	Married Registered	3	60	0	0	0	1	1	1	0	1	0	3	0	1	0	0	1	0	2	0	1	2	0	0	0	0
14	Male	57	Buddhist	57	Kahatagasdigiliya	Elementary occupations	30000	Grade 9 - 11	No	N/A	N/A	N/A	N/A	N/A	N/A	N/A	N/A	N/A	N/A	Married Registered	2	240	0	1	1	1	3	2	0	2	0	0	0	0	0	0	0	0	0	0	0	0	0	3	3	6
15	Male	59	Buddhist	30	Medawachchiya	Plant and Machine operators and Assemblers	25000	Grade 9 - 11	No	Visual Impairment	36	N/A	N/A	Hyperlipidaemia	48	Hypertension	48	N/A	N/A	Married Registered	7	120	0	0	1	1	2	3	0	3	2	3	0	0	0	2	0	2	0	0	0	0	0	2	2	4
16	Female	46	Buddhist	46	Thirappane	Occupations None, Unidentifiable	3000	Grade 1 - 5	Yes	Visual Impairment	24	N/A	N/A	N/A	N/A	Hypertension	48	N/A	N/A	Legally Separated	4	96	0	1	1	1	3	3	0	3	3	3	0	2	0	3	0	3	0	0	0	0	2	0	0	0
17	Female	60	Buddhist	60	Nuwaragampalata East	Occupations None, Unidentifiable	12000	Grade 6 - 8	No	Visual Impairment	36	N/A	N/A	Hyperlipidaemia	24	Hypertension	24	Hypothyroidsm	3	Widowed	3	420	0	1	1	1	3	3	0	3	0	0	0	0	0	0	0	0	0	0	0	0	0	2	2	4
18	Male	77	Buddhist	10	Nuwaragampalata East	Occupations None, Unidentifiable	25000	GCE A/L and above	No	N/A	N/A	N/A	N/A	Hyperlipidaemia	60	Hypertension	60	N/A	N/A	Married Registered	3	60	0	1	1	1	3	1	1	1	0	0	0	0	0	0	0	0	0	1	0	0	0	3	3	6
19	Female	49	Buddhist	49	Thirappane	Occupations None, Unidentifiable	25000	Grade 6 - 8	No	N/A	N/A	N/A	N/A	N/A	N/A	N/A	N/A	N/A	N/A	Married Registered	6	12	0	1	1	1	3	0	0	1	1	0	0	0	0	0	0	0	0	0	0	0	0	3	3	6
20	Female	37	Buddhist	37	Nuwaragampalatha central	Occupations None, Unidentifiable	10000	Grade 6 - 8	No	N/A	N/A	N/A	N/A	Hyperlipidaemia	3	N/A	N/A	N/A	N/A	Married Registered	3	18	1	1	1	1	4	0	0	0	0	0	0	0	0	0	0	0	0	0	0	0	0	3	3	6
21	Female	44	Buddhist	44	Nuwaragampalata East	Skilled Agricultural, Forestry and Fishery workers	30000	Grade 9 - 11	No	N/A	N/A	N/A	N/A	N/A	N/A	N/A	N/A	N/A	N/A	Married Registered	3	60	0	1	1	1	3	2	0	2	0	0	0	0	0	0	0	0	0	0	0	0	0	2	2	4
22	Female	67	Buddhist	48	Mihintale	Occupations None, Unidentifiable	10000	Grade 9 - 11	No	Visual Impairment	48	N/A	N/A	Hyperlipidaemia	180	Hypertension	180	N/A	N/A	Married Registered	5	180	0	0	0	1	1	3	0	2	1	0	0	1	0	0	0	1	0	0	0	0	0	2	2	4
23	Male	62	Buddhist	62	Thalawa	Elementary occupations	10000	Grade 6 - 8	No	Visual Impairment	6	N/A	N/A	N/A	N/A	N/A	N/A	N/A	N/A	Married Registered	4	6	0	1	1	1	3	3	0	2	2	0	0	0	0	0	0	2	0	0	0	0	0	2	2	4
24	Female	55	Buddhist	20	Thalawa	Occupations None, Unidentifiable	30000	Grade 9 - 11	No	Visual Impairment	5	N/A	N/A	Hyperlipidaemia	15	Hypertension	15	N/A	N/A	Married Registered	6	15	0	1	1	1	3	2	0	2	2	2	0	2	0	3	0	2	0	0	0	0	0	1	1	2
25	Female	62	Buddhist	62	Nuwaragampalatha central	Elementary occupations	20000	Grade 1 - 5	Yes	Visual Impairment	48	N/A	N/A	N/A	N/A	N/A	N/A	N/A	N/A	Widowed	8	36	1	1	1	1	4	0	0	0	0	0	0	0	0	0	0	0	0	0	0	0	0	2	2	4
26	Male	58	Buddhist	58	Mihintale	Plant and Machine operators and Assemblers	25000	Grade 9 - 11	No	Visual Impairment	48	N/A	N/A	Hyperlipidaemia	72	Hypertension	96	I.H.D	72	Married Registered	7	60	0	1	1	1	3	0	0	1	0	0	0	0	0	0	0	0	0	0	0	0	0	3	3	6
27	Male	65	Buddhist	52	Thalawa	Elementary occupations	15000	Grade 1 - 5	No	N/A	N/A	N/A	N/A	Hyperlipidaemia	60	Hypertension	60	N/A	N/A	Married Registered	5	180	1	1	0	1	3	0	0	0	0	3	0	0	0	0	0	0	0	0	2	0	0	2	2	4
28	Male	59	Buddhist	59	Thirappane	Elementary occupations	15000	Grade 9 - 11	No	Visual Impairment	12	N/A	N/A	N/A	N/A	Hypertension	24	C.K.D	1	Married Registered	3	24	1	0	0	0	1	3	0	0	3	3	0	0	0	0	0	0	0	0	3	3	0	2	2	4
29	Male	68	Buddhist	68	Nochchiyagama	Elementary occupations	25000	Grade 1 - 5	No	Visual Impairment	12	N/A	N/A	Hyperlipidaemia	48	Hypertension	48	I.H.D	30	Married Registered	10	6	1	0	0	1	2	0	0	1	3	3	0	0	3	0	0	0	0	2	0	0	0	2	2	4
30	Male	60	Buddhist	40	Nuwaragampalatha central	Services and Sales workers	60000	Grade 6 - 8	No	Visual Impairment	120	N/A	N/A	N/A	N/A	N/A	N/A	I.H.D	24	Married Registered	10	5	0	0	1	1	2	1	0	1	0	0	0	0	0	0	0	0	0	0	0	0	0	3	3	6
31	Male	35	Buddhist	35	Glenbindunuwewa	Occupations None, Unidentifiable	15000	Grade 9 - 11	No	N/A	N/A	N/A	N/A	N/A	N/A	Hypertension	72	N/A	N/A	Married Registered	8	24	1	0	1	1	3	0	0	1	0	0	0	0	0	0	0	0	0	0	0	0	0	3	3	6
32	Male	53	Buddhist	53	Horowpothana	Plant and Machine operators and Assemblers	20000	Grade 9 - 11	No	N/A	N/A	N/A	N/A	Hyperlipidaemia	24	Hypertension	24	N/A	N/A	Married Registered	4	24	0	1	1	1	3	0	0	1	0	0	0	0	0	0	0	0	0	0	0	0	0	3	3	6
33	Male	59	Buddhist	59	Nachchaduwa	Occupations None, Unidentifiable	8000	Grade 9 - 11	No	N/A	N/A	N/A	N/A	Hyperlipidaemia	36	Hypertension	36	I.H.D	60	Married Registered	10	8	0	1	1	1	3	3	0	1	0	0	0	0	0	0	0	0	0	0	0	0	0	3	3	6
34	Male	66	Buddhist	66	Thalawa	Elementary occupations	10000	Grade 6 - 8	No	Visual Impairment	12	N/A	N/A	Hyperlipidaemia	144	Hypertension	144	C.K.D	48	Married Registered	12	60	0	1	1	1	3	2	0	0	0	0	0	0	0	0	0	0	0	0	0	0	0	2	2	4
35	Male	58	Buddhist	9	Nuwaragampalata East	Elementary occupations	10000	Grade 9 - 11	No	Visual Impairment	216	N/A	N/A	N/A	N/A	Osteoporosis	48	I.H.D	84	Married Registered	11	12	0	1	1	1	3	2	0	2	0	0	0	0	0	0	0	0	0	0	0	0	1	3	3	6
36	Male	57	Buddhist	57	Nachchaduwa	Elementary occupations	10000	Grade 1 - 5	No	N/A	N/A	N/A	N/A	Hyperlipidaemia	5	N/A	N/A	I.H.D	5	Married Registered	4	60	0	1	0	1	2	2	0	2	0	2	0	0	0	0	0	0	0	0	3	0	0	2	2	4
37	Male	69	Buddhist	69	Rambewa	Occupations None, Unidentifiable	15000	Grade 6 - 8	No	N/A	N/A	N/A	N/A	Hyperlipidaemia	120	Hypertension	120	I.H.D	84	Married Registered	10	180	1	1	1	1	4	0	0	0	0	0	0	0	0	0	0	0	0	0	0	0	0	3	3	6
38	Male	63	Buddhist	48	Rambewa	Elementary occupations	22000	Grade 6 - 8	No	N/A	N/A	N/A	N/A	Hyperlipidaemia	12	N/A	N/A	N/A	N/A	Married Registered	2	12	0	1	1	1	3	2	0	2	0	0	0	0	0	0	0	0	0	0	0	0	0	3	3	6
39	Male	66	Buddhist	66	Thalawa	Elementary occupations	10000	Grade 1 - 5	No	N/A	N/A	N/A	N/A	Hyperlipidaemia	48	N/A	N/A	I.H.D	48	Married Registered	5	60	0	1	0	1	2	2	0	2	0	0	0	0	0	0	0	0	0	0	3	0	0	2	2	4
40	Male	68	Buddhist	68	Kebithigollewa	Occupations None, Unidentifiable	3000	Grade 9 - 11	No	N/A	N/A	N/A	N/A	N/A	N/A	N/A	N/A	N/A	N/A	Married Registered	2	180	1	1	1	1	4	0	0	0	0	0	0	0	0	0	0	0	0	0	0	0	0	2	2	4
41	Male	58	Buddhist	30	Thalawa	Plant and Machine operators and Assemblers	40000	Grade 9 - 11	No	N/A	N/A	N/A	N/A	Hyperlipidaemia	8	Hypertension	96	N/A	N/A	Married Registered	3	84	0	1	1	1	3	3	0	2	0	0	0	0	0	0	0	0	0	0	0	0	0	2	2	4
42	Male	64	Buddhist	64	Kekirawa	Elementary occupations	5000	Grade 9 - 11	No	N/A	N/A	N/A	N/A	N/A	N/A	N/A	N/A	Epilepsy	24	Married Registered	8	24	0	1	1	1	3	2	0	0	0	0	0	0	0	0	0	0	0	0	0	0	0	2	2	4
43	Female	47	Buddhist	47	Galnewa	Services and Sales workers	8000	Grade 1 - 5	No	N/A	N/A	N/A	N/A	Hyperlipidaemia	12	Hypertension	12	N/A	N/A	Married Registered	4	12	0	1	1	1	3	2	0	3	0	0	0	0	0	0	0	0	0	0	0	0	0	2	2	4
44	Female	54	Islam	54	Mihintale	Occupations None, Unidentifiable	N/A	No, formal education	No	N/A	N/A	N/A	N/A	Hyperlipidaemia	42	Hypertension	42	N/A	N/A	Married Registered	5	42	1	1	1	1	4	0	0	0	0	0	0	0	0	0	0	0	0	0	0	0	0	3	3	6
45	Female	65	Buddhist	65	Nuwaragampalata East	Occupations None, Unidentifiable	30000	GCE A/L and above	No	Visual Impairment	96	N/A	N/A	Hyperlipidaemia	36	Hypertension	36	Athritis	120	Married Registered	6	36	0	1	1	1	3	2	0	3	0	0	0	0	0	0	0	0	0	0	0	0	0	1	1	2
46	Female	56	Buddhist	56	Nuwaragampalatha central	Occupations None, Unidentifiable	20000	Grade 6 - 8	No	N/A	N/A	N/A	N/A	N/A	N/A	N/A	N/A	Athritis	7	Married Registered	4	18	0	1	1	1	3	2	0	3	0	0	0	0	0	0	0	0	0	0	0	1	0	3	3	6
47	Female	54	Buddhist	54	Horowpothana	Skilled Agricultural, Forestry and Fishery workers	20000	Grade 9 - 11	No	Visual Impairment	12	N/A	N/A	N/A	N/A	N/A	N/A	N/A	N/A	Married Registered	2	144	0	1	0	1	2	0	0	0	0	0	0	0	0	0	0	0	0	0	0	1	0	3	2	5
48	Female	79	Buddhist	79	Nuwaragampalata East	Occupations None, Unidentifiable	25000	Grade 9 - 11	No	Visual Impairment	60	N/A	N/A	N/A	N/A	N/A	N/A	N/A	N/A	Married Registered	2	336	1	1	1	1	4	0	0	0	0	0	0	0	0	0	0	0	0	0	0	0	0	1	1	2
49	Female	63	Buddhist	63	Nuwaragampalata East	Occupations None, Unidentifiable	25000	Grade 6 - 8	No	Visual Impairment	180	N/A	N/A	Hyperlipidaemia	180	Hypertension	180	N/A	N/A	Married Registered	11	180	0	1	1	1	3	3	0	3	0	0	0	0	0	0	0	0	0	0	0	0	0	2	2	4
50	Female	57	Buddhist	57	Nuwaragampalatha central	Occupations None, Unidentifiable	15000	Grade 6 - 8	No	Visual Impairment	180	N/A	N/A	N/A	N/A	N/A	N/A	N/A	N/A	Married Registered	2	180	0	0	1	1	2	2	0	2	0	0	0	0	0	0	0	2	0	0	0	0	0	1	1	2

## Sheet: BHT
																							Adherence Scale					Causes of Non-Adherence																Community Support
Study I.D	Gender	Age	Religion	Y.O.R @A	D.S.Division	Profession	Income (Rs)	Educational level	Do you live alone?	Disability 1	Duration (Months)	Disability 2	Duration (Months)	Chronic Disease 1	Duration (Months)	Chronic Disease 2	Duration (Months)	Chronic Disease 3	Duration (Months)	Marital Status	Drug types/Day/Mn	Duration of T2DM	A1	A2	A3	A4	Total score	B1	B2	B3	B4	B5	B6	B7	B8	B9	B10	B11	B12	B13	B14	B15	B16	C1	C2	Score
1	Female	47	Buddhist	26	Nochchiyagama	Elementary occupations	7000	Grade 9 - 11	No	Visual Impairment	7	N/A	N/A	N/A	N/A	N/A	N/A	N/A	N/A	Married Registered	3	4	1	1	1	1	4	0	0	0	0	0	0	0	0	0	0	0	0	0	0	0	0	3	3	6
2	Female	60	Buddhist	56	Thalawa	Occupations None, Unidentifiable	5000	No, formal education	No	Visual Impairment	8	N/A	N/A	Hyperlipidaemia	60	Hypertension	60	N/A	N/A	Married Registered	9	312	1	0	1	1	3	0	0	0	3	0	0	0	1	0	0	0	0	0	0	0	0	0	0	0
3	Female	58	Buddhist	58	Nochchiyagama	Elementary occupations	5000	Grade 1 - 5	No	N/A	N/A	N/A	N/A	Hyperlipidaemia	60	Hypertension	180	N/A	N/A	Married Registered	8	120	0	1	1	1	3	0	0	1	3	0	0	0	0	0	0	0	0	0	0	0	0	3	3	6
4	Female	52	Buddhist	35	Thambuttegama	Elementary occupations	5000	Grade 6 - 8	No	N/A	N/A	N/A	N/A	N/A	N/A	N/A	N/A	N/A	N/A	Married Registered	2	120	1	0	1	1	3	1	0	0	2	0	0	0	0	0	0	0	0	0	0	0	0	2	2	4
5	Female	62	Buddhist	46	Rajanganaya	Occupations None, Unidentifiable	7000	No, formal education	No	Visual Impairment	60	N/A	N/A	N/A	N/A	N/A	N/A	Asthma	60	Married Registered	5	300	0	0	1	1	2	0	0	3	3	0	0	0	0	3	0	0	0	0	0	0	0	3	3	6
6	Female	45	Buddhist	45	Thambuttegama	Occupations None, Unidentifiable	3000	Grade 1 - 5	No	Visual Impairment	48	N/A	N/A	N/A	N/A	N/A	N/A	N/A	N/A	Married Registered	2	48	1	1	1	1	4	0	0	0	0	0	0	0	0	0	0	0	0	0	0	0	0	0	0	0
7	Female	68	Buddhist	22	Thambuttegama	Occupations None, Unidentifiable	5000	Grade 9 - 11	No	Visual Impairment	24	N/A	N/A	N/A	N/A	N/A	N/A	N/A	N/A	Widowed	4	48	1	1	1	1	4	0	0	0	0	0	0	0	0	0	0	0	0	0	0	0	0	0	0	0
8	Female	47	Buddhist	47	Galnewa	Elementary occupations	3000	Grade 1 - 5	No	Visual Impairment	24	N/A	N/A	N/A	N/A	Hypertension	24	N/A	N/A	Married Registered	3	84	0	1	1	1	3	1	0	1	3	0	0	0	0	0	0	0	0	0	0	3	0	0	0	0
9	Female	32	Buddhist	33	Nochchiyagama	Occupations None, Unidentifiable	40000	Grade 9 - 11	No	Visual Impairment	36	N/A	N/A	Hyperlipidaemia	24	N/A	N/A	N/A	N/A	Married Registered	3	24	1	0	0	1	2	0	0	0	0	0	0	0	0	0	0	0	0	0	1	0	0	0	0	0
10	Female	61	Buddhist	61	Thalawa	Occupations None, Unidentifiable	N/A	Grade 1 - 5	No	Visual Impairment	60	N/A	N/A	Hyperlipidaemia	60	N/A	N/A	N/A	N/A	Married Registered	3	84	0	1	1	1	3	2	0	3	0	0	0	0	0	0	0	0	0	0	0	0	1	2	2	4
11	Female	69	Buddhist	38	Thambuttegama	Occupations None, Unidentifiable	N/A	Grade 9 - 11	No	N/A	N/A	N/A	N/A	N/A	N/A	Hypertension	96	N/A	N/A	Married Registered	3	96	0	0	1	1	2	3	0	3	2	2	0	0	0	3	0	2	0	0	0	0	0	3	3	6
12	Female	55	Buddhist	55	Thambuttegama	Occupations None, Unidentifiable	15000	Grade 9 - 11	No	Visual Impairment	12	N/A	N/A	N/A	N/A	N/A	N/A	N/A	N/A	Married Registered	6	36	0	1	1	1	3	2	0	2	2	0	0	0	0	0	0	0	0	0	0	0	0	2	2	4
13	Female	74	Buddhist	15	Thambuttegama	Occupations None, Unidentifiable	N/A	Grade 9 - 11	No	Visual Impairment	60	N/A	N/A	Hyperlipidaemia	24	N/A	N/A	I.H.D	24	Married Registered	6	180	0	0	1	1	2	1	0	1	2	0	0	0	0	0	0	2	0	0	0	0	0	2	2	4
14	Female	77	Buddhist	77	Thambuttegama	Occupations None, Unidentifiable	20000	No, formal education	No	N/A	N/A	Hearing Impairment	180	N/A	N/A	Hypertension	60	N/A	N/A	Widowed	3	180	1	1	1	1	4	0	0	0	0	0	0	0	0	0	0	0	0	0	0	0	0	3	3	6
15	Female	59	Buddhist	60	Thambuttegama	Occupations None, Unidentifiable	N/A	Grade 1 - 5	No	Visual Impairment	36	N/A	N/A	Hyperlipidaemia	60	Hypertension	60	N/A	N/A	Married Registered	5	96	0	1	1	1	3	1	0	3	0	0	0	0	0	0	0	0	0	0	0	0	3	1	1	2
16	Female	71	Buddhist	48	Thalawa	Occupations None, Unidentifiable	5000	Grade 9 - 11	No	Visual Impairment	8	N/A	N/A	Hyperlipidaemia	24	Hypertension	24	N/A	N/A	Married Registered	5	180	0	1	1	1	3	0	0	0	0	0	0	0	0	0	1	0	0	0	0	0	0	0	0	0
17	Female	62	Buddhist	15	Galnewa	Occupations None, Unidentifiable	25000	Grade 9 - 11	No	N/A	N/A	N/A	N/A	N/A	N/A	N/A	N/A	N/A	N/A	Married Registered	2	36	0	1	1	1	3	0	0	1	0	0	0	0	0	0	0	0	0	0	0	0	0	1	1	2
18	Female	60	Buddhist	61	Thambuttegama	Occupations None, Unidentifiable	10000	Grade 9 - 11	No	N/A	N/A	N/A	N/A	N/A	N/A	Hypertension	144	N/A	N/A	Married Registered	3	72	0	0	0	1	1	0	0	0	0	3	0	0	3	0	0	0	0	0	2	0	0	2	2	4
19	Female	70	Buddhist	70	Thambuttegama	Occupations None, Unidentifiable	5000	Grade 9 - 11	No	Visual Impairment	60	Hearing Impairment	60	N/A	N/A	N/A	N/A	N/A	N/A	Not legally Separated	2	192	0	1	1	1	3	3	0	0	0	0	0	0	0	0	0	0	0	0	0	0	3	1	1	2
20	Female	61	Buddhist	16	Galnewa	Occupations None, Unidentifiable	10000	Grade 1 - 5	No	Visual Impairment	24	N/A	N/A	N/A	N/A	Hypertension	72	N/A	N/A	Married Registered	4	12	0	0	1	1	2	0	0	0	0	3	0	0	0	0	0	0	0	0	0	0	0	0	0	0
21	Female	51	Buddhist	20	Thambuttegama	Occupations None, Unidentifiable	5000	Grade 9 - 11	No	N/A	N/A	N/A	N/A	Hyperlipidaemia	120	N/A	N/A	N/A	N/A	Married Registered	3	240	0	1	1	1	3	0	0	0	0	2	0	0	0	0	0	0	0	0	0	0	0	2	2	4
22	Female	49	Buddhist	24	Thambuttegama	Occupations None, Unidentifiable	10000	Grade 9 - 11	No	Visual Impairment	12	N/A	N/A	N/A	N/A	N/A	N/A	N/A	N/A	Married Registered	4	72	0	1	1	1	3	0	0	3	0	2	0	0	0	0	0	0	0	0	0	0	2	2	2	4
23	Female	63	Buddhist	28	Rajanganaya	Occupations None, Unidentifiable	N/A	Grade 1 - 5	No	Visual Impairment	48	N/A	N/A	Hyperlipidaemia	24	Hypertension	24	N/A	N/A	Widowed	4	36	1	1	1	1	4	0	0	0	0	0	0	0	0	0	0	0	0	0	0	0	0	3	3	6
24	Male	67	Buddhist	45	Galnewa	Occupations None, Unidentifiable	N/A	Grade 1 - 5	No	Visual Impairment	36	N/A	N/A	N/A	N/A	Hypertension	72	N/A	N/A	Married Registered	5	120	0	0	1	1	2	3	0	3	0	3	0	0	1	0	0	0	0	0	0	0	0	2	2	4
25	Male	52	Buddhist	37	Thalawa	Occupations None, Unidentifiable	2000	Grade 6 - 8	No	N/A	N/A	N/A	N/A	Hyperlipidaemia	60	Hypertension	60	N/A	N/A	Widowed	6	12	0	0	0	1	1	3	0	3	0	0	0	0	0	1	0	0	0	0	2	0	0	3	3	6
26	Male	37	Buddhist	12	Galnewa	Occupations None, Unidentifiable	30000	Grade 9 - 11	No	N/A	N/A	N/A	N/A	N/A	N/A	Hypertension	42	N/A	N/A	Married Registered	3	72	0	1	1	1	3	0	0	1	3	0	0	0	0	0	0	0	0	0	0	3	0	3	3	6
27	Male	62	Buddhist	63	Nochchiyagama	Elementary occupations	5000	GCE A/L and above	No	N/A	N/A	N/A	N/A	Hyperlipidaemia	36	Hypertension	36	N/A	N/A	Married Registered	3	36	1	0	1	1	3	0	0	0	0	0	0	0	0	0	0	0	0	0	0	0	0	3	3	6
28	Male	65	Buddhist	35	Thambuttegama	Elementary occupations	5000	Grade 1 - 5	No	N/A	N/A	N/A	N/A	N/A	N/A	N/A	N/A	N/A	N/A	Widowed	2	120	1	1	1	1	4	0	0	0	0	0	0	0	0	0	0	0	0	0	0	0	0	3	3	6
29	Male	69	Buddhist	70	Thambuttegama	Occupations None, Unidentifiable	N/A	Grade 6 - 8	No	N/A	N/A	N/A	N/A	N/A	N/A	N/A	N/A	Asthma	72	Married Registered	4	72	1	1	1	1	4	0	0	0	0	0	0	0	0	0	0	0	0	0	0	0	0	3	3	6
30	Male	60	Buddhist	61	Thambuttegama	Elementary occupations	20000	Grade 6 - 8	No	N/A	N/A	N/A	N/A	Hyperlipidaemia	12	Hypertension	12	N/A	N/A	Married Registered	2	12	1	0	0	1	2	3	0	0	3	0	0	0	0	0	0	0	0	0	3	2	0	3	3	6
31	Male	62	Buddhist	63	Thambuttegama	Elementary occupations	5000	Grade 9 - 11	No	Visual Impairment	36	N/A	N/A	Hyperlipidaemia	72	N/A	N/A	Hypothyroidsm	72	Married Registered	3	72	0	0	0	1	1	1	0	1	0	0	0	0	0	0	0	0	0	0	1	0	0	3	3	6
32	Male	46	Buddhist	18	Galnewa	Services and Sales workers	75000	Grade 9 - 11	No	N/A	N/A	N/A	N/A	N/A	N/A	Hypertension	12	I.H.D	12	Married Registered	4	12	1	1	1	1	4	0	0	0	0	0	0	0	0	0	0	0	0	0	0	0	0	0	0	0
33	Male	46	Buddhist	36	Thambuttegama	Elementary occupations	30000	Grade 9 - 11	No	Visual Impairment	5	N/A	N/A	N/A	N/A	Hypertension	72	N/A	N/A	Married Registered	3	72	0	1	1	1	3	2	0	2	0	0	0	0	0	0	0	0	0	0	0	0	0	0	0	0
34	Male	65	Buddhist	66	Thambuttegama	Occupations None, Unidentifiable	8000	Grade 1 - 5	No	Visual Impairment	24	N/A	N/A	N/A	N/A	N/A	N/A	C.K.D	24	Married Registered	4	120	0	1	1	1	3	0	2	1	0	0	0	0	0	0	0	0	0	0	0	0	0	3	3	6
35	Male	44	Buddhist	23	Thambuttegama	Occupations None, Unidentifiable	30000	Grade 9 - 11	No	Visual Impairment	18	N/A	N/A	Hyperlipidaemia	36	Hypertension	36	I.H.D	36	Married Registered	4	8	0	1	1	1	3	2	0	3	2	0	0	0	0	2	0	0	0	0	0	0	0	3	3	6
36	Female	46	Buddhist	47	Rajanganaya	Occupations None, Unidentifiable	8000	Grade 1 - 5	No	Visual Impairment	24	N/A	N/A	N/A	N/A	N/A	N/A	N/A	N/A	Married Registered	2	24	0	1	1	1	3	3	0	1	0	0	0	0	0	0	0	0	0	0	0	0	0	3	3	6
37	Male	51	Buddhist	17	Thambuttegama	Occupations None, Unidentifiable	5000	No, formal education	No	N/A	N/A	N/A	N/A	N/A	N/A	N/A	N/A	N/A	N/A	Married Registered	2	60	0	1	1	1	3	1	0	1	0	0	0	0	0	0	0	0	0	0	1	1	0	2	2	4
38	Male	61	Buddhist	51	Rajanganaya	Occupations None, Unidentifiable	N/A	Grade 1 - 5	No	Visual Impairment	48	N/A	N/A	N/A	N/A	Hypertension	228	N/A	N/A	Not legally Separated	3	228	0	1	1	1	3	1	0	1	0	0	0	0	0	0	0	0	0	0	0	0	0	1	1	2
39	Male	43	Buddhist	44	Thambuttegama	Elementary occupations	12000	Grade 6 - 8	No	N/A	N/A	N/A	N/A	N/A	N/A	N/A	N/A	N/A	N/A	Married Registered	2	12	0	1	1	1	3	2	0	2	2	0	0	0	0	0	0	0	0	0	0	0	0	3	3	6
40	Male	40	Roman Catholic	40	Thambuttegama	Occupations None, Unidentifiable	30000	No, formal education	No	N/A	N/A	N/A	N/A	Hyperlipidaemia	5	N/A	N/A	N/A	N/A	Married Registered	2	5	1	1	1	1	4	0	0	0	0	0	0	0	0	0	0	0	0	0	0	0	0	3	3	6
41	Male	72	Buddhist	37	Thambuttegama	Occupations None, Unidentifiable	N/A	Grade 1 - 5	No	Visual Impairment	12	N/A	N/A	Hyperlipidaemia	96	N/A	N/A	N/A	N/A	Married Registered	3	96	0	1	1	1	3	1	0	1	0	0	0	0	0	0	0	0	0	0	0	0	0	3	3	6
42	Male	49	Buddhist	37	Thambuttegama	Elementary occupations	2000	Grade 9 - 11	No	Visual Impairment	24	N/A	N/A	Hyperlipidaemia	84	Hypertension	84	I.H.D	24	Married Registered	5	84	0	1	1	1	3	0	0	1	0	0	0	0	0	0	0	0	0	0	0	0	3	3	3	6
43	Male	71	Buddhist	47	Thambuttegama	Occupations None, Unidentifiable	26000	GCE A/L and above	No	Visual Impairment	12	N/A	N/A	Hyperlipidaemia	60	Hypertension	60	C.K.D	96	Married Registered	6	36	0	1	1	1	3	2	0	2	0	0	0	0	0	0	0	0	0	0	0	0	0	3	3	6
44	Male	69	Buddhist	47	Thambuttegama	Elementary occupations	5000	Grade 9 - 11	No	N/A	N/A	Hearing Impairment	24	N/A	N/A	N/A	N/A	N/A	N/A	Married Registered	2	18	0	1	1	1	3	2	0	2	0	0	0	0	0	0	0	0	0	0	0	0	0	3	3	6
45	Male	60	Buddhist	35	Thambuttegama	Elementary occupations	15000	Grade 1 - 5	No	N/A	N/A	N/A	N/A	Hyperlipidaemia	60	Hypertension	60	I.H.D	36	Married Registered	6	60	0	0	0	1	1	1	0	2	2	0	0	0	0	0	0	0	0	0	2	0	0	3	3	6
46	Male	59	Buddhist	59	Galnewa	Occupations None, Unidentifiable	5000	Grade 1 - 5	No	N/A	N/A	N/A	N/A	Hyperlipidaemia	240	Hypertension	240	C.K.D	48	Married Registered	6	240	1	1	1	1	4	0	0	0	0	0	0	0	0	0	0	0	0	0	0	0	0	3	3	6
47	Male	68	Buddhist	30	Thambuttegama	Occupations None, Unidentifiable	10000	Grade 9 - 11	No	Visual Impairment	36	N/A	N/A	Hyperlipidaemia	180	Hypertension	180	I.H.D	5	Married Registered	7	240	1	1	1	1	4	0	0	0	0	0	0	0	0	0	0	0	0	0	0	0	0	3	3	6
48	Male	66	Buddhist	35	Thambuttegama	Elementary occupations	10000	Grade 1 - 5	No	N/A	N/A	N/A	N/A	N/A	N/A	Hypertension	276	N/A	N/A	Married Registered	8	120	1	1	1	1	4	0	0	0	0	0	0	0	0	0	0	0	0	0	0	0	0	3	3	6
49	Male	80	Buddhist	40	Thambuttegama	Occupations None, Unidentifiable	20723	Grade 6 - 8	No	Visual Impairment	60	N/A	N/A	N/A	N/A	N/A	N/A	I.H.D	84	Married Registered	7	192	0	0	1	1	2	1	0	2	0	3	0	0	0	0	0	0	1	0	0	0	0	0	0	0
50	Female	59	Buddhist	7	Nochchiyagama	Occupations None, Unidentifiable	8000	Grade 6 - 8	No	Visual Impairment	12	N/A	N/A	Hyperlipidaemia	12	Hypertension	12	N/A	N/A	Married Registered	3	12	1	1	1	1	4	0	0	0	0	0	0	0	0	0	0	0	0	0	0	0	0	3	3	6

## Sheet: DHK
																							Adherence Scale					Causes of Non-Adherence																Community Support
Study I.D	Gender	Age	Religion	Y.O.R @A	D.S.Division	Profession	Income (Rs)	Educational level	Do you live alone?	Disability 1	Duration (Months)	Disability 2	Duration (Months)	Chronic Disease 1	Duration (Months)	Chronic Disease 2	Duration (Months)	Chronic Disease 3	Duration (Months)	Marital Status	Drug types/Day/Mn	Duration of T2DM	A1	A2	A3	A4	Total score	B1	B2	B3	B4	B5	B6	B7	B8	B9	B10	B11	B12	B13	B14	B15	B16	C1	C2	Score
1	Female	60	Buddhist	60	Kekirawa	Occupations None, Unidentifiable	20000	Grade 9 - 11	Yes	Visual Impairment	36	N/A	N/A	Hyperlipidaemia	12	N/A	N/A	Osteoarthritis	48	Widowed	4	96	0	1	1	1	3	1	0	3	0	0	0	0	0	0	0	0	0	0	0	0	0	0	0	0
2	Female	62	Buddhist	62	Kekirawa	Occupations None, Unidentifiable	20000	Grade 1 - 5	No	N/A	N/A	N/A	N/A	N/A	N/A	Hypertension	180	N/A	N/A	Married Registered	3	48	0	1	1	1	3	2	0	0	0	0	0	0	0	0	0	0	0	0	0	0	0	2	2	4
3	Male	75	Buddhist	20	Kekirawa	Occupations None, Unidentifiable	N/A	GCE A/L and above	No	Visual Impairment	180	N/A	N/A	Hyperlipidaemia	120	Hypertension	120	N/A	N/A	Never Married	8	60	0	0	1	1	2	0	0	3	0	0	0	0	0	0	0	0	0	0	0	0	0	3	3	6
4	Male	40	Islam	40	Kekirawa	Occupations None, Unidentifiable	50000	Grade 6 - 8	No	Visual Impairment	360	N/A	N/A	Hyperlipidaemia	9	N/A	N/A	N/A	N/A	Married Registered	2	12	1	1	1	1	4	0	0	0	0	0	0	0	0	0	0	0	0	0	0	0	0	1	1	2
5	Female	43	Buddhist	43	Kekirawa	Occupations None, Unidentifiable	15000	Grade 9 - 11	No	Visual Impairment	18	N/A	N/A	N/A	N/A	N/A	N/A	N/A	N/A	Married Registered	2	144	0	1	1	1	3	2	0	2	0	0	0	0	0	0	0	0	0	0	0	0	0	3	3	6
6	Female	56	Buddhist	38	Kekirawa	Occupations None, Unidentifiable	10000	Grade 9 - 11	No	Visual Impairment	36	N/A	N/A	N/A	N/A	N/A	N/A	Osteoarthritis	6	Married Registered	6	144	0	1	1	1	3	1	0	1	0	0	0	0	0	0	0	0	0	0	0	0	0	3	3	6
7	Female	57	Islam	58	Kekirawa	Occupations None, Unidentifiable	5000	Grade 1 - 5	No	Visual Impairment	12	N/A	N/A	N/A	N/A	Hypertension	264	I.H.D	3	Married Registered	11	240	0	1	1	1	3	1	0	3	0	0	0	0	0	0	0	0	1	0	0	0	0	3	3	6
8	Female	67	Islam	20	Kekirawa	Occupations None, Unidentifiable	N/A	No, formal education	Yes	N/A	N/A	N/A	N/A	Hyperlipidaemia	24	Hypertension	60	N/A	N/A	Widowed	6	36	1	1	1	1	4	0	0	0	0	0	0	0	0	0	0	0	0	0	0	0	0	1	1	2
9	Male	59	Buddhist	60	Kekirawa	Elementary occupations	7000	Grade 6 - 8	No	Visual Impairment	36	N/A	N/A	N/A	N/A	N/A	N/A	N/A	N/A	Married Registered	3	36	0	0	1	1	2	0	0	3	0	0	0	0	0	0	0	0	0	2	0	0	1	3	2	5
10	Female	65	Buddhist	65	Kekirawa	Occupations None, Unidentifiable	N/A	Grade 9 - 11	No	Visual Impairment	84	N/A	N/A	N/A	N/A	Hypertension	180	Asthma	120	Married Registered	5	180	0	1	1	1	3	0	0	3	0	0	0	0	0	0	0	2	0	0	0	1	0	1	0	1
11	Male	69	Buddhist	69	Kekirawa	Occupations None, Unidentifiable	23000	Grade 9 - 11	No	Visual Impairment	12	N/A	N/A	N/A	N/A	N/A	N/A	N/A	N/A	Widowed	3	24	0	1	0	1	2	3	0	3	0	0	0	0	0	0	0	0	0	1	0	0	0	3	3	6
12	Male	60	Buddhist	61	Kekirawa	Elementary occupations	10000	Grade 6 - 8	No	Visual Impairment	72	Hearing Impairment	5	Hyperlipidaemia	24	N/A	N/A	N/A	N/A	Married Registered	3	36	0	0	1	1	2	0	0	3	1	0	0	0	0	0	0	0	1	2	0	0	0	1	2	3
13	Female	61	Islam	62	Kekirawa	Occupations None, Unidentifiable	N/A	Grade 1 - 5	No	N/A	N/A	N/A	N/A	N/A	N/A	N/A	N/A	N/A	N/A	Married Registered	2	120	0	1	1	1	3	1	0	0	0	0	0	0	0	0	0	0	0	0	0	0	0	3	3	6
14	Female	36	Islam	36	Kekirawa	Occupations None, Unidentifiable	20000	Grade 9 - 11	No	N/A	N/A	N/A	N/A	N/A	N/A	N/A	N/A	N/A	N/A	Married Registered	4	36	0	1	1	1	3	2	0	0	0	0	0	0	0	0	0	0	0	0	0	0	0	3	3	6
15	Female	68	Hindu	10	Kekirawa	Occupations None, Unidentifiable	2000	Grade 1 - 5	No	Visual Impairment	360	N/A	N/A	Hyperlipidaemia	120	Hypertension	120	N/A	N/A	Widowed	3	60	0	1	1	1	3	3	0	3	3	0	0	0	0	0	0	2	0	0	0	0	3	1	1	2
16	Male	51	Islam	52	Kekirawa	Occupations None, Unidentifiable	25000	Grade 9 - 11	No	Visual Impairment	12	N/A	N/A	Hyperlipidaemia	24	Hypertension	24	N/A	N/A	Married Registered	4	144	0	1	1	1	3	3	0	3	2	0	0	0	0	0	0	1	0	0	0	0	1	2	2	4
17	Male	49	Buddhist	20	Palagala	Occupations None, Unidentifiable	20000	Grade 9 - 11	No	N/A	N/A	N/A	N/A	N/A	N/A	N/A	N/A	Hypothyroidism	108	Married Registered	3	108	0	0	1	1	2	0	0	2	0	0	0	0	0	0	0	0	3	0	0	0	3	1	1	2
18	Male	51	Hindu	30	Kekirawa	Clerks and Clerical support workers	25000	Grade 9 - 11	No	N/A	N/A	N/A	N/A	Hyperlipidaemia	18	Hypertension	18	N/A	N/A	Married Registered	1	18	1	1	1	1	4	0	0	0	0	0	0	0	0	0	0	0	0	0	0	0	0	2	2	4
19	Male	84	Buddhist	84	Kekirawa	Occupations None, Unidentifiable	20000	Grade 9 - 11	No	Visual Impairment	24	N/A	N/A	N/A	N/A	Hypertension	36	N/A	N/A	Married Registered	3	36	1	1	1	1	4	0	0	0	0	0	0	0	0	0	0	0	0	0	0	0	0	2	2	4
20	Female	52	Buddhist	35	Kekirawa	Occupations None, Unidentifiable	7000	Grade 1 - 5	No	Visual Impairment	156	N/A	N/A	Hyperlipidaemia	96	Hypertension	96	N/A	N/A	Married Registered	3	156	0	1	1	1	3	3	0	3	1	2	0	0	0	0	0	3	0	0	0	0	2	2	2	4
21	Male	64	Buddhist	66	Palugaswewa	Clerks and Clerical support workers	25000	GCE A/L and above	No	N/A	N/A	N/A	N/A	N/A	N/A	N/A	N/A	N/A	N/A	Married Customary	4	60	1	0	0	0	1	2	0	0	0	0	0	0	0	0	0	0	0	0	0	0	0	3	3	6
22	Male	75	Buddhist	75	Kekirawa	Occupations None, Unidentifiable	10000	Grade 1 - 5	No	N/A	N/A	N/A	N/A	Hyperlipidaemia	60	Hypertension	60	C.K.D	12	Married Registered	6	12	1	1	1	1	4	0	0	0	0	0	0	0	0	0	0	0	0	0	0	0	0	2	2	4
23	Female	57	Buddhist	57	Glenbindunuwewa	Occupations None, Unidentifiable	500	Grade 9 - 11	Yes	N/A	N/A	N/A	N/A	N/A	N/A	N/A	N/A	N/A	N/A	Widowed	2	36	0	1	1	1	3	3	0	3	2	0	0	0	0	0	0	0	0	0	0	0	0	1	1	2
24	Male	62	Buddhist	45	Kekirawa	Elementary occupations	2000	Grade 9 - 11	No	N/A	N/A	Memory Impairment	36	N/A	N/A	N/A	N/A	Asthma	120	Married Registered	3	48	0	1	1	1	3	0	0	2	0	0	0	0	0	0	0	0	0	0	0	0	0	2	2	4
25	Female	68	Buddhist	58	Glenbindunuwewa	Occupations None, Unidentifiable	10000	Grade 6 - 8	No	Visual Impairment	60	N/A	N/A	N/A	N/A	Hypertension	120	N/A	N/A	Married Registered	3	72	1	1	1	1	4	0	0	0	0	0	0	0	0	0	0	0	0	0	0	0	0	3	3	6
26	Female	56	Buddhist	57	Kekirawa	Occupations None, Unidentifiable	15000	GCE A/L and above	No	Visual Impairment	48	N/A	N/A	Hyperlipidaemia	120	Hypertension	120	N/A	N/A	Married Registered	3	120	0	1	1	1	3	1	0	3	3	0	0	0	0	0	0	0	0	0	0	0	0	0	0	0
27	Female	52	Buddhist	53	Kekirawa	Occupations None, Unidentifiable	35000	Grade 1 - 5	No	Visual Impairment	36	N/A	N/A	N/A	N/A	N/A	N/A	N/A	N/A	Married Registered	3	48	0	1	1	1	3	3	0	3	0	0	0	0	0	0	0	0	0	0	0	0	0	3	3	6
28	Female	62	Buddhist	40	Galnewa	Occupations None, Unidentifiable	30000	Grade 6 - 8	No	Visual Impairment	24	N/A	N/A	Hyperlipidaemia	48	Hypertension	48	N/A	N/A	Widowed	2	36	0	1	1	1	3	3	0	3	0	0	0	0	0	0	0	3	0	0	0	0	0	1	1	2
29	Male	63	Buddhist	63	Ipalogama	Occupations None, Unidentifiable	25000	Grade 9 - 11	No	Visual Impairment	120	N/A	N/A	N/A	N/A	Hypertension	324	N/A	N/A	Married Registered	2	72	0	1	1	1	3	2	0	2	0	0	0	0	0	0	0	0	0	0	0	0	0	2	2	4
30	Male	52	Buddhist	52	Kekirawa	Elementary occupations	25000	Grade 9 - 11	No	Visual Impairment	12	N/A	N/A	N/A	N/A	Hypertension	36	N/A	N/A	Married Registered	3	36	0	1	1	1	3	2	0	2	0	0	0	0	0	0	0	0	0	0	0	0	2	2	2	4
31	Male	58	Buddhist	20	Kekirawa	Occupations None, Unidentifiable	25000	Grade 9 - 11	No	N/A	N/A	N/A	N/A	N/A	N/A	N/A	N/A	N/A	N/A	Married Registered	1	60	1	1	1	1	4	0	0	0	0	0	0	0	0	0	0	0	0	0	0	0	0	3	3	6
32	Male	71	Buddhist	53	Kekirawa	Occupations None, Unidentifiable	2000	Grade 1 - 5	No	N/A	N/A	N/A	N/A	Hyperlipidaemia	12	N/A	N/A	N/A	N/A	Married Registered	2	72	0	1	0	1	2	0	0	3	3	3	0	0	2	0	3	0	0	0	3	3	0	3	3	6
33	Female	68	Buddhist	40	Ipalogama	Occupations None, Unidentifiable	50000	Grade 1 - 5	No	Visual Impairment	24	N/A	N/A	N/A	N/A	Hypertension	120	N/A	N/A	Married Registered	6	204	0	1	1	1	3	2	0	1	0	0	0	0	0	0	0	0	0	0	0	0	0	2	2	4
34	Female	55	Buddhist	55	Thirappane	Occupations None, Unidentifiable	N/A	Grade 1 - 5	Yes	Visual Impairment	6	N/A	N/A	N/A	N/A	N/A	N/A	N/A	N/A	Widowed	2	24	0	1	1	1	3	0	0	2	0	0	0	0	0	0	0	1	0	0	0	0	0	2	2	4
35	Male	54	Buddhist	20	Thirappane	Occupations None, Unidentifiable	3000	No, formal education	No	Visual Impairment	5	N/A	N/A	N/A	N/A	Hypertension	60	N/A	N/A	Married Registered	2	12	0	1	1	1	3	0	0	3	0	0	0	0	0	0	0	1	0	0	0	1	2	2	2	4
36	Female	68	Buddhist	58	Kekirawa	Occupations None, Unidentifiable	16000	Grade 9 - 11	No	Visual Impairment	120	N/A	N/A	N/A	N/A	Hypertension	180	Hypothyroidism	60	Widowed	6	204	1	1	1	1	4	0	0	0	0	0	0	0	0	0	0	0	0	0	0	0	0	0	0	0
37	Male	75	Buddhist	75	Glenbindunuwewa	Occupations None, Unidentifiable	37000	Grade 6 - 8	No	Visual Impairment	120	N/A	N/A	N/A	N/A	N/A	N/A	N/A	N/A	Married Registered	3	144	0	1	1	1	3	0	0	2	0	0	0	0	0	0	0	0	3	0	0	0	0	2	2	4
38	Female	61	Buddhist	62	Kekirawa	Occupations None, Unidentifiable	N/A	Grade 6 - 8	No	N/A	N/A	N/A	N/A	N/A	N/A	Hypertension	240	C.K.D	60	Married Registered	6	132	1	1	1	1	4	0	0	0	0	0	0	0	0	0	0	0	0	0	0	0	0	3	3	6
39	Female	70	Buddhist	40	Ipalogama	Occupations None, Unidentifiable	500	No, formal education	No	Visual Impairment	24	N/A	N/A	N/A	N/A	Hypertension	96	C.K.D	12	Widowed	7	96	0	1	1	1	3	0	0	3	0	0	0	0	0	0	0	0	0	0	0	0	0	3	3	6
40	Male	60	Buddhist	30	Kekirawa	Occupations None, Unidentifiable	2000	Grade 1 - 5	No	Visual Impairment	120	N/A	N/A	Hyperlipidaemia	72	Hypertension	120	N/A	N/A	Married Registered	4	144	0	0	0	1	1	0	0	1	0	0	0	0	0	0	0	0	0	0	2	0	0	2	3	5
41	Female	65	Hindu	65	Kekirawa	Occupations None, Unidentifiable	N/A	Grade 9 - 11	No	Visual Impairment	60	N/A	N/A	Hyperlipidaemia	36	Hypertension	144	N/A	N/A	Married Registered	3	144	1	1	1	1	4	0	0	0	0	0	0	0	0	0	0	0	0	0	0	0	0	3	3	6
42	Male	41	Buddhist	41	Glenbindunuwewa	Occupations None, Unidentifiable	4000	Grade 6 - 8	No	N/A	N/A	N/A	N/A	N/A	N/A	N/A	N/A	N/A	N/A	Not legally Separated	2	84	1	1	1	1	4	0	0	0	0	0	0	0	0	0	0	0	0	0	0	0	0	3	3	6
43	Male	70	Buddhist	70	Kekirawa	Occupations None, Unidentifiable	N/A	No, formal education	No	Visual Impairment	24	N/A	N/A	N/A	N/A	Hypertension	84	N/A	N/A	Widowed	5	96	1	1	1	1	4	0	0	0	0	0	0	0	0	0	0	0	0	0	0	0	0	3	3	6
44	Female	56	Buddhist	56	Ipalogama	Occupations None, Unidentifiable	26000	Grade 6 - 8	No	Visual Impairment	72	N/A	N/A	Hyperlipidaemia	72	Hypertension	72	N/A	N/A	Married Registered	4	72	0	0	1	1	2	0	0	3	0	0	0	0	0	0	0	0	0	0	0	3	0	3	3	6
45	Female	60	Buddhist	60	Kekirawa	Elementary occupations	5000	Grade 1 - 5	Yes	Visual Impairment	48	N/A	N/A	N/A	N/A	Hypertension	72	N/A	N/A	Widowed	4	72	0	1	1	1	3	0	0	1	0	0	0	0	0	0	0	0	0	0	0	0	0	0	0	0
46	Male	47	Buddhist	27	Kekirawa	Occupations None, Unidentifiable	7000	Grade 6 - 8	No	Visual Impairment	48	N/A	N/A	N/A	N/A	N/A	N/A	N/A	N/A	Married Registered	3	72	1	1	1	1	4	0	0	0	0	0	0	0	0	0	0	0	0	0	0	0	0	3	3	6
47	Male	61	Buddhist	62	Ipalogama	Occupations None, Unidentifiable	3000	Grade 9 - 11	No	N/A	N/A	N/A	N/A	N/A	N/A	Hypertension	180	C.K.D	48	Widowed	8	180	1	1	1	1	4	0	0	0	0	0	0	0	0	0	0	0	0	0	0	0	0	3	3	6
48	Female	44	Islam	45	Kekirawa	Occupations None, Unidentifiable	N/A	Grade 6 - 8	No	N/A	N/A	N/A	N/A	Hyperlipidaemia	24	N/A	N/A	N/A	N/A	Married Registered	3	24	0	1	0	1	2	2	0	2	0	0	0	0	0	0	0	0	0	0	2	0	0	3	3	6
49	Male	59	Buddhist	60	Ipalogama	Occupations None, Unidentifiable	25000	Grade 9 - 11	Yes	Visual Impairment	48	N/A	N/A	Hyperlipidaemia	24	Hypertension	84	Hypothyroidism	120	Widowed	4	84	1	1	1	1	4	0	0	0	0	0	0	0	0	0	0	0	0	0	0	0	0	3	3	6
50	Male	63	Buddhist	64	Kekirawa	Occupations None, Unidentifiable	N/A	Grade 6 - 8	No	Visual Impairment	24	N/A	N/A	N/A	N/A	Hypertension	24	N/A	N/A	Married Registered	2	24	0	1	1	1	3	0	0	2	0	0	0	0	0	0	0	0	0	0	1	0	0	3	3	6
